# Supplementary material for: Laser Joining of Continuous Carbon Fiber-Reinforced PEEK and Titanium Alloy with High Strength
Source: Polymers (Basel). 2022 Nov 2;14(21):4676. doi: 10.3390/polym14214676 (PMC9658059; doi:10.3390/polym14214676)
Supplement: Supplementary file 1 [file polymers-14-04676-s001.zip]

Archive with 1 entries (1 files):
- polymers-1990047-supplementary.pdf
